# Supplementary material for: Cryptic diversity and speciation in an endemic copepod crustacean Harpacticella inopinata within Lake Baikal
Source: Ecol Evol. 2024 May 31;14(6):e11471. doi: 10.1002/ece3.11471 (PMC11140236; doi:10.1002/ece3.11471)
Supplement: Supplementary file 1 — Data S1: [file ECE3-14-e11471-s001.xlsx]

## Sheet: S1. sampling and DNA data
Kochanova, Mayor & Väinölä (2024): Cryptic diversity and speciation in an endemic harpacticoid copepod crustacean Harpacticella inopinata within Lake Baikal
ESM1:
Table S1. Sampling data, Molecular data, and Morphological vouchers for the Harpacticella inopinata dataset
	Sampling data						Molecular data					GenBank number			LUOMUS morphological vouchers
	specimen code	population	coordinates	date	substrate	depth	COI haplotype	COI lineage	ITS clade	28S clade	COI primers	COI	28S	ITS		url voucher id
	1	Kharantsy, Olkhon island	53.2298, 107.4293	2021-07-03	sand	1-3 m	H18	CW	CW		L1384+HCO2198	OR506774			slide	http://id.luomus.fi/KV.1931
	5	Kharantsy, Olkhon island	53.2298, 107.4293	2021-07-03	sand	1-3 m	H20	CW	CW		L1384+HCO2198	OR506776			slide	http://id.luomus.fi/KV.1932
	7	Kharantsy, Olkhon island	53.2298, 107.4293	2021-07-03	sand	1-3 m	H19	CW	CW		L1384+HCO2198	OR506775			slide	http://id.luomus.fi/KV.1933
	10	Kharantsy, Olkhon island	53.2298, 107.4293	2021-07-03	sand	1-3 m	H21	CW	CW	CW	L1384+HCO2198	OR506777	OR509839	OR826812	exoskeleton	http://id.luomus.fi/KV.1901#1
	22	Peschanoe, Olkhon island	53.2866, 107.5830	2021-07-03	sand	1-3 m	H43	CW	CW		L1384+HCO2198	OR506805			exoskeleton	http://id.luomus.fi/KV.1902#1
	26	Peschanoe, Olkhon island	53.2866, 107.5830	2021-07-03	sand	1-3 m	H43	CW	CW		L1384+HCO2198	OR506806			exoskeleton	http://id.luomus.fi/KV.1902#2
	30	Peschanoe, Olkhon island	53.2866, 107.5830	2021-07-03	sand	1-3 m	H33	CW	CW		L1384+HCO2198	OR506839			exoskeleton	http://id.luomus.fi/KV.1902#3
	31	Uzury, Olkhon island	53.3231, 107.7442	2021-07-03	stones	1-3 m	H60	CE			Hin13Fn+Hin630R	OR506874			exoskeleton	http://id.luomus.fi/KV.1903#1
	33	Uzury, Olkhon island	53.3231, 107.7442	2021-07-03	stones	1-3 m	H59	CE			Hin13Fn+Hin630R	OR506873			exoskeleton	http://id.luomus.fi/KV.1903#2
	34	Uzury, Olkhon island	53.3231, 107.7442	2021-07-03	stones	1-3 m	H64	CE	CE		Hin13Fn+Hin630R	OR506878			exoskeleton	http://id.luomus.fi/KV.1903#3
	35	Uzury, Olkhon island	53.3231, 107.7442	2021-07-03	stones	1-3 m	H45	CW	CW		Hin13Fn+Hin630R	OR506811			exoskeleton	http://id.luomus.fi/KV.1904
	42	Khuzhir, Olkhon island	53.2035, 107.3436	2021-07-03	stones	1-3 m	H27	CW	CW		L1384+HCO2198	OR506784			exoskeleton	http://id.luomus.fi/KV.1905#1
	43	Khuzhir, Olkhon island	53.2035, 107.3436	2021-07-03	stones	1-3 m	H30	CW	CW		L1384+HCO2198	OR506790			exoskeleton	http://id.luomus.fi/KV.1905#2
	45	Khuzhir, Olkhon island	53.2035, 107.3436	2021-07-03	stones	1-3 m	H30	CW			L1384+HCO2198	OR506791			exoskeleton	http://id.luomus.fi/KV.1905#3
	51	Bolshie Koty	51.9025, 105.0672	2021-07-07	stones	1-3 m	H15	RW2	RW2	RW2	L1384+HCO2198	OR506766	OR509834		exoskeleton	http://id.luomus.fi/KV.1906#1
	52	Bolshie Koty	51.9025, 105.0672	2021-07-07	stones	1-3 m	H43	CW	CW	CW	L1384+HCO2198	OR506807	OR509837		exoskeleton	http://id.luomus.fi/KV.1907#1
	53	Bolshie Koty	51.9025, 105.0672	2021-07-07	stones	1-3 m	H43	CW			L1384+HCO2198	OR506808			exoskeleton	http://id.luomus.fi/KV.1907#2
	54	Bolshie Koty	51.9025, 105.0672	2021-07-07	stones	1-3 m	H16	RW2	RW2		L1384+HCO2198	OR506768			exoskeleton	http://id.luomus.fi/KV.1906#2
	56	Bolshie Koty	51.9025, 105.0672	2021-07-07	stones	1-3 m	H25	CW			L1384+HCO2198	OR506782
	57	Bolshie Koty	51.9025, 105.0672	2021-07-07	stones	1-3 m	H33	CW			L1384+HCO2198	OR506837			exoskeleton	http://id.luomus.fi/KV.1907#3
	58	Bolshie Koty	51.9025, 105.0672	2021-07-07	stones	1-3 m	H4	RW	RW		L1384+HCO2198	OR506755			slide	http://id.luomus.fi/KV.1934
	59	Bolshie Koty	51.9025, 105.0672	2021-07-07	stones	1-3 m	H31	CW			L1384+HCO2198	OR506792
	60	Bolshie Koty	51.9025, 105.0672	2021-07-07	sand	1-3 m	H5	RW	RW		L1384+HCO2198	OR506756			exoskeleton	http://id.luomus.fi/KV.1908
	61	Bolshie Koty	51.9025, 105.0672	2021-07-07	sand	1-3 m	H42	CW	CW	CW	L1384+HCO2198	OR506804	OR509838		exoskeleton	http://id.luomus.fi/KV.1930#1
	62	Bolshie Koty	51.9025, 105.0672	2021-07-07	sand	1-3 m	H16	RW2	RW2		L1384+HCO2198	OR506769			exoskeleton	http://id.luomus.fi/KV.1906#3
	63	Bolshie Koty	51.9025, 105.0672	2021-07-07	sand	1-3 m	H33	CW	CW		L1384+HCO2198	OR506831			exoskeleton	http://id.luomus.fi/KV.1930#2
	65	Bolshie Koty	51.9025, 105.0672	2021-07-07	sand	1-3 m	H44	CW			L1384+HCO2198	OR506809
	66	Bolshie Koty	51.9025, 105.0672	2021-07-07	sand	1-3 m	H14	RW2			L1384+HCO2198	OR506765
	69	Bolshie Koty	51.9025, 105.0672	2021-07-07	sand	1-3 m	H41	CW			L1384+HCO2198	OR506803			exoskeleton	http://id.luomus.fi/KV.1930#3
	70	Bolshie Koty	51.9025, 105.0673	2021-07-07	sand	1-3 m	H5	RW	RW	RW	L1384+HCO2198	OR506757	OR509836	OR826813
	72	Bolshie Koty	51.9025, 105.0673	2021-07-07	sand	~10 m	H33	CW			L1384+HCO2198	OR506824			exoskeleton	http://id.luomus.fi/KV.1930#4
	74	Bolshie Koty	51.9025, 105.0673	2021-07-07	sand	~10 m	H33	CW			L1384+HCO2198	OR506835
	75	Bolshie Koty	51.9025, 105.0673	2021-07-07	sand	~10 m	H22	CW	CW		L1384+HCO2198	OR506778
	77	Bolshie Koty	51.9025, 105.0673	2021-07-07	sand	~10 m	H45	CW			L1384+HCO2198	OR506815			exoskeleton	http://id.luomus.fi/KV.1930#5
	78	Bolshie Koty	51.9025, 105.0673	2021-07-07	sand	~10 m	H33	CW			L1384+HCO2198	OR506831
	79	Bolshie Koty	51.9025, 105.0673	2021-07-07	sand	~10 m	H39	CW			L1384+HCO2198	OR506801			exoskeleton	http://id.luomus.fi/KV.1930#6
	84	Kultuk	51.7243, 103.7189	2021-07-11	sand	1-3 m	H36	CW	CW		L1384+HCO2198	OR506798			exoskeleton	http://id.luomus.fi/KV.1909#1
	86	Kultuk	51.7243, 103.7189	2021-07-11	sand	1-3 m	H33	CW	CW		L1384+HCO2198	OR506821			exoskeleton	http://id.luomus.fi/KV.1909#2
	87	Kultuk	51.7243, 103.7189	2021-07-11	sand	1-3 m	H37	CW			Hin13Fn+Hin630R	OR506799			exoskeleton	http://id.luomus.fi/KV.1909#3
	88	Kultuk	51.7243, 103.7189	2021-07-11	sand	1-3 m	H33	CW			Hin13Fn+Hin630R	OR506834			exoskeleton	http://id.luomus.fi/KV.1909#4
	89	Kultuk	51.7243, 103.7189	2021-07-11	sand	1-3 m	H33	CW			Hin13Fn+Hin630R	OR506841			exoskeleton	http://id.luomus.fi/KV.1909#5
	91	Slyudyanka	51.6664, 103.7184	2021-07-11	stones	1-3 m	H58	CE	CE		Hin13Fn+Hin630R	OR506870
	92	Slyudyanka	51.6664, 103.7184	2021-07-11	stones	1-3 m	H58	CE	CE		Hin13Fn+Hin630R	OR506868
	93	Slyudyanka	51.6664, 103.7184	2021-07-11	stones	1-3 m	H46	CW/CE			Hin13Fn+Hin630R				exoskeleton	http://id.luomus.fi/KV.1910
	94	Slyudyanka	51.6664, 103.7184	2021-07-11	stones	1-3 m	H10	RW2	RW2	RW2	L1384+HCO2198	OR506762	OR509835	OR826814
	95	Slyudyanka	51.6664, 103.7184	2021-07-11	stones	1-3 m	H3	RW	RW		Hin13Fn+Hin630R, L1384+HCO2198	OR506754
	96	Slyudyanka	51.6664, 103.7184	2021-07-11	stones	1-3 m	H2	RW			Hin13Fn+Hin630R, L1384+HCO2198	OR506753			exoskeleton	http://id.luomus.fi/KV.1911
	97	Slyudyanka	51.6664, 103.7184	2021-07-11	stones	1-3 m	H55	CE	RE		Hin13Fn+Hin630R	OR506861			exoskeleton	http://id.luomus.fi/KV.1912
	102	Baikalsk	51.5289, 104.1387	2021-07-11	stones+sand	1-3 m	H33	CW	CW		Hin13Fn+Hin630R, L1384+HCO2198	OR506830			exoskeleton	http://id.luomus.fi/KV.1913#1
	104	Baikalsk	51.5289, 104.1387	2021-07-11	stones+sand	1-3 m	H28	CW	CW		Hin13Fn+Hin630R, L1384+HCO2198	OR506787			exoskeleton	http://id.luomus.fi/KV.1913#2
	105	Baikalsk	51.5289, 104.1387	2021-07-11	stones+sand	1-3 m	H33	CW			Hin13Fn+Hin630R, L1384+HCO2198	OR506842			exoskeleton	http://id.luomus.fi/KV.1913#3
	106	Baikalsk	51.5289, 104.1387	2021-07-11	stones+sand	1-3 m	H38	CW	CW		L1384+HCO2198	OR506800			exoskeleton	http://id.luomus.fi/KV.1913#4
	107	Baikalsk	51.5289, 104.1387	2021-07-11	stones+sand	1-3 m	H23	CW	CW		L1384+HCO2198	OR506779			exoskeleton	http://id.luomus.fi/KV.1913#5
	113	Tankhoi	51.5578, 105.1161	2021-07-11	stones	1-3 m	H40	CW	CW		L1384+HCO2198	OR506802
	114	Tankhoi	51.5578, 105.1161	2021-07-11	stones	1-3 m	H33	CW	CW		L1384+HCO2198	OR506825
	116	Tankhoi	51.5578, 105.1161	2021-07-11	stones	1-3 m	H57	CE	CE		Hin13Fn+Hin630R	OR506867			exoskeleton	http://id.luomus.fi/KV.1914#1
	117	Tankhoi	51.5578, 105.1161	2021-07-11	stones	1-3 m	H47	CW/CE	CE		Hin13Fn+Hin630R				exoskeleton	http://id.luomus.fi/KV.1914#2
	120	Tankhoi	51.5578, 105.1161	2021-07-11	stones	1-3 m	H28	CW			Hin13Fn+Hin630R	OR506785			exoskeleton	http://id.luomus.fi/KV.1914#3
	126	Tankhoi	51.5578, 105.1161	2021-07-11	stones	1-3 m	H52	CE	CE		Hin13Fn+Hin630R	OR506857
	130	Gremyachinsk	52. 4755, 107.5748	2021-07-11	sand	1-3 m	H65	CE	CE		Hin13Fn+Hin630R	OR506886
	131	Babushkin	51.7219, 105.8604	2021-07-11	stones	1-3 m	H53	CE			Hin13Fn+Hin630R	OR506858			exoskeleton	http://id.luomus.fi/KV.1915#1
	132	Babushkin	51.7219, 105.8604	2021-07-11	stones	1-3 m	H56	CE			Hin13Fn+Hin630R	OR506865			exoskeleton	http://id.luomus.fi/KV.1915#2
	133	Babushkin	51.7219, 105.8604	2021-07-11	stones	1-3 m	H58	CE			Hin13Fn+Hin630R	OR506871			exoskeleton	http://id.luomus.fi/KV.1915#3
	134	Babushkin	51.7219, 105.8604	2021-07-11	stones	1-3 m	H56	CE			Hin13Fn+Hin630R	OR506864			exoskeleton	http://id.luomus.fi/KV.1915#4
	137	Babushkin	51.7219, 105.8604	2021-07-11	stones	1-3 m	H51	CE	CE		Hin13Fn+Hin630R	OR506853
	138	Babushkin	51.7219, 105.8604	2021-07-11	stones	1-3 m			CE
	139	Babushkin	51.7219, 105.8604	2021-07-11	stones	1-3 m			CE
	141	Turka	52.9452, 108.2166	2021-07-12	stones	1-3 m	H54	CE			Hin13Fn+Hin630R	OR506859			exoskeleton	http://id.luomus.fi/KV.1916#1
	142	Turka	52.9452, 108.2166	2021-07-12	stones	1-3 m	H65	CE			Hin13Fn+Hin630R	OR506887			exoskeleton	http://id.luomus.fi/KV.1916#2
	145	Turka	52.9452, 108.2166	2021-07-12	stones	1-3 m	H65	CE			Hin13Fn+Hin630R	OR506881			exoskeleton	http://id.luomus.fi/KV.1916#3
	146	Turka	52.9452, 108.2166	2021-07-12	stones	1-3 m	H65	CE	CE	CE	Hin13Fn+Hin630R	OR506880	OR509843	OR826815	exoskeleton	http://id.luomus.fi/KV.1916#4
	147	Turka	52.9452, 108.2166	2021-07-12	stones	1-3 m	H65	CE	CE		Hin13Fn+Hin630R	OR506888			exoskeleton	http://id.luomus.fi/KV.1916#5
	148	Turka	52.9452, 108.2166	2021-07-12	stones	1-3 m			CE						exoskeleton	http://id.luomus.fi/KV.1916#6
	149	Turka	52.9452, 108.2166	2021-07-12	stones	1-3 m	H65	CE	CE		Hin13Fn+Hin630R	OR506889
	151	Maksimikha	53.3019, 108.8157	2021-07-12	stones	1-3 m	H65	CE	CE		Hin13Fn+Hin630R	OR506890			exoskeleton	http://id.luomus.fi/KV.1917#1
	152	Maksimikha	53.3019, 108.8157	2021-07-12	stones	1-3 m	H65	CE	CE		Hin13Fn+Hin630R	OR506891			exoskeleton	http://id.luomus.fi/KV.1917#2
	153	Maksimikha	53.3019, 108.8157	2021-07-12	stones	1-3 m	H54	CE			Hin13Fn+Hin630R	OR506860			exoskeleton	http://id.luomus.fi/KV.1917#3
	154	Maksimikha	53.3019, 108.8157	2021-07-12	stones	1-3 m			RE						exoskeleton	http://id.luomus.fi/KV.1918#1
	155	Maksimikha	53.3019, 108.8157	2021-07-12	stones	1-3 m	H6	RE	RE	RE	L1384+HCO2198	OR506758	OR509841
	156	Maksimikha	53.3019, 108.8157	2021-07-12	stones	1-3 m	H7	RE	RE	RE	L1384+HCO2198	OR506759	OR509840	OR826816
	159	Maksimikha	53.3019, 108.8157	2021-07-12	stones	1-3 m			RE						exoskeleton	http://id.luomus.fi/KV.1918#2
	160	Maksimikha	53.3019, 108.8157	2021-07-12	stones	1-3 m	H65	CE			Hin13Fn+Hin630R	OR506892
	161	Barguzin	53.3555, 108.5205	2021-07-13	stones	1-3 m	H65	CE	CE		Hin13Fn+Hin630R	OR506885			exoskeleton	http://id.luomus.fi/KV.1919#1
	162	Barguzin	53.3555, 108.5205	2021-07-13	stones	1-3 m	H65	CE	CE		Hin13Fn+Hin630R	OR506884			slide	http://id.luomus.fi/KV.1935
	163	Barguzin	53.3555, 108.5205	2021-07-13	stones	1-3 m	H65	CE			Hin13Fn+Hin630R	OR506879			exoskeleton	http://id.luomus.fi/KV.1919#2
	164	Barguzin	53.3555, 108.5205	2021-07-13	stones	1-3 m	H65	CE			Hin13Fn+Hin630R	OR506883			exoskeleton	http://id.luomus.fi/KV.1919#3
	165	Barguzin	53.3555, 108.5205	2021-07-13	stones	1-3 m	H62	CE			Hin13Fn+Hin630R	OR506876
	167	Barguzin	53.3555, 108.5205	2021-07-13	stones	1-3 m	H65	CE	CE		Hin13Fn+Hin630R	OR506893
	168	Barguzin	53.3555, 108.5205	2021-07-13	stones	1-3 m	H65	CE	CE		Hin13Fn+Hin630R	OR506882			slide	http://id.luomus.fi/KV.1936
	171	Kurbulik	53.7042, 109.0390	2021-07-13	sand	1-3 m	H51	CE	CE		Hin13Fn+Hin630R	OR506854			exoskeleton	http://id.luomus.fi/KV.1920#1
	172	Kurbulik	53.7042, 109.0390	2021-07-13	sand	1-3 m	H50	CE	CE		Hin13Fn+Hin630R	OR506850			exoskeleton	http://id.luomus.fi/KV.1920#2
	173	Kurbulik	53.7042, 109.0390	2021-07-13	sand	1-3 m	H63	CE			Hin13Fn+Hin630R	OR506877			exoskeleton	http://id.luomus.fi/KV.1920#3
	174	Kurbulik	53.7042, 109.0390	2021-07-13	sand	1-3 m	H51	CE			Hin13Fn+Hin630R	OR506852
	175	Kurbulik	53.7042, 109.0390	2021-07-13	sand	1-3 m	H8	RE	RE		Hin13Fn+Hin630R, L1384+HCO2198	OR506760
	182	Monakhovo	53.6654, 109.0085	2021-07-13	sand	1-3 m	H51	CE			Hin13Fn+Hin630R	OR506855			exoskeleton	http://id.luomus.fi/KV.1921#1
	183	Monakhovo	53.6654, 109.0085	2021-07-13	sand	1-3 m	H51	CE	CE	CE	Hin13Fn+Hin630R	OR506856	OR509842		exoskeleton	http://id.luomus.fi/KV.1921#2
	184	Monakhovo	53.6654, 109.0085	2021-07-13	sand	1-3 m	H51	CE	CE		Hin13Fn+Hin630R	OR506851			exoskeleton	http://id.luomus.fi/KV.1921#3
	185	Monakhovo	53.6654, 109.0085	2021-07-13	sand	1-3 m	H48	CE	CE		Hin13Fn+Hin630R	OR506848			exoskeleton	http://id.luomus.fi/KV.1921#4
	188	Monakhovo	53.6654, 109.0085	2021-07-13	sand	1-3 m	H49	CE	CE		Hin13Fn+Hin630R	OR506849
	220	sample 33	53.1753, 108.3824	2021-07-13	stones	1-3 m	H56	CE	CE		Hin13Fn+Hin630R	OR506863			exoskeleton	http://id.luomus.fi/KV.1922#1
	221	sample 33	53.1753, 108.3824	2021-07-13	stones	1-3 m	H56	CE	CE		Hin13Fn+Hin630R	OR506862			exoskeleton	http://id.luomus.fi/KV.1922#2
	223	sample 33	53.1753, 108.3824	2021-07-13	stones	1-3 m	H61	CE			Hin13Fn+Hin630R	OR506875			exoskeleton	http://id.luomus.fi/KV.1922#3
	232	Posolskii sor	51.9103, 106.1382	2021-07-14	sand	1-3 m	H58	CE			Hin13Fn+Hin630R	OR506869			exoskeleton	http://id.luomus.fi/KV.1923#1
	234	Posolskii sor	51.9103, 106.1382	2021-07-14	sand	1-3 m	H56	CE	CE		Hin13Fn+Hin630R	OR506866			slide	http://id.luomus.fi/KV.1937
	235	Posolskii sor	51.9103, 106.1382	2021-07-14	sand	1-3 m	H58	CE	CE		Hin13Fn+Hin630R	OR506872			exoskeleton	http://id.luomus.fi/KV.1923#2
	240	Listvyanka	51.8653, 104.8426	2021-07-15	stones	1-3 m	H11	RW2	CW		L1384+HCO2198, Hin13Fn+Hin630R	OR506764			exoskeleton	http://id.luomus.fi/KV.1924#1
	241	Listvyanka	51.8653, 104.8426	2021-07-15	stones	1-3 m	H45	CW	RW2		L1384+HCO2198, Hin13Fn+Hin630R	OR506817			exoskeleton	http://id.luomus.fi/KV.1924#2
	243	Listvyanka	51.8653, 104.8426	2021-07-15	stones	1-3 m	H16	RW2	RW2		L1384+HCO2198	OR506770			exoskeleton	http://id.luomus.fi/KV.1924#3
	244	Listvyanka	51.8653, 104.8426	2021-07-15	stones	1-3 m	H33	CW	CW		L1384+HCO2198	OR506836			exoskeleton	http://id.luomus.fi/KV.1924#4
	245	Listvyanka	51.8653, 104.8426	2021-07-15	stones	1-3 m	H16	RW2	CW		L1384+HCO2198, Hin13Fn+Hin630R	OR506767
	246	Listvyanka	51.8653, 104.8426	2021-07-15	stones	1-3 m	H33	CW	RW2		L1384+HCO2198, Hin13Fn+Hin630R	OR506840
	2td	Tompuda	55.3584, 109.8114	2021-06-06	sand	10 m			CW
	3td	Tompuda	55.3584, 109.8114	2021-06-06	sand	10 m			CW
	4td	Tompuda	55.3584, 109.8114	2021-06-06	sand	10 m			CW
	1El	Elokhin	54.3218,108.3941	2021-06-04	stones	30 m	H33	CW			Hin13Fn+Hin630R	OR506843			exoskeleton	http://id.luomus.fi/KV.1925#1
	2El	Elokhin	54.3218,108.3941	2021-06-04	stones	30 m	H34	CW			Hin13Fn+Hin630R	OR506796
	3El	Elokhin	54.3218,108.3941	2021-06-04	stones	30 m	H24	CW			Hin13Fn+Hin630R	OR506780			exoskeleton	http://id.luomus.fi/KV.1925#2
	4El	Elokhin	54.3218,108.3941	2021-06-04	stones	30 m	H33	CW			Hin13Fn+Hin630R	OR506832			slide	http://id.luomus.fi/KV.1938
	5El	Elokhin	54.3218,108.3941	2021-06-04	stones	30 m	H32	CW	CW		Hin13Fn+Hin630R	OR506793
	6El	Elokhin	54.3218,108.3941	2021-06-04	stones	30 m	H33	CW	CW		Hin13Fn+Hin630R	OR506823
	7El	Elokhin	54.3218,108.3941	2021-06-04	stones	30 m	H33	CW			Hin13Fn+Hin630R	OR506844			exoskeleton	http://id.luomus.fi/KV.1925#3
	8El	Elokhin	54.3218,108.3941	2021-06-04	stones	30 m	H35	CW			Hin13Fn+Hin630R	OR506797
	9El	Elokhin	54.3218,108.3941	2021-06-04	stones	30 m	H33	CW			Hin13Fn+Hin630R	OR506822
	15El	Elokhin	54.3218,108.3941	2021-06-04	stones	30 m	H45	CW			Hin13Fn+Hin630R	OR506816
	1U	Malyi Ushkanii island	53.8459, 108.7065	2021-06-07	stones	2-9 m	H29	CW			Hin13Fn+Hin630R	OR506788			exoskeleton	http://id.luomus.fi/KV.1926#1
	2U	Malyi Ushkanii island	53.8459, 108.7065	2021-06-07	stones	2-9 m	H28	CW			Hin13Fn+Hin630R	OR506786
	3U	Malyi Ushkanii island	53.8459, 108.7065	2021-06-07	stones	2-9 m	H29	CW	CW		Hin13Fn+Hin630R	OR506789			exoskeleton	http://id.luomus.fi/KV.1926#2
	4U	Malyi Ushkanii island	53.8459, 108.7065	2021-06-07	stones	2-9 m	H29	CW			Hin13Fn+Hin630R	OR506794
	5U	Malyi Ushkanii island	53.8459, 108.7065	2021-06-07	stones	2-9 m	H45	CW			Hin13Fn+Hin630R	OR506812
	6U	Malyi Ushkanii island	53.8459, 108.7065	2021-06-07	stones	2-9 m	H9	RE	RE		Hin13Fn+Hin630R	OR506761			slide	http://id.luomus.fi/KV.1939
	7U	Malyi Ushkanii island	53.8459, 108.7065	2021-06-07	stones	2-9 m	H33	CW			Hin13Fn+Hin630R	OR506845
	8U	Malyi Ushkanii island	53.8459, 108.7065	2021-06-07	stones	2-9 m	H33	CW			Hin13Fn+Hin630R	OR506827
	5A	Sakhyurta	53.0187, 106.8876	2021-06-02	sand	0.5 m	H16	RW2	RW2		Hin13Fn+Hin630R	OR506771			exoskeleton	http://id.luomus.fi/KV.1927
	6A	Sakhyurta	53.0187, 106.8876	2021-06-02	sand	0.5 m	H12	RW2	RW2		Hin13Fn+Hin630R	OR506763			slide	http://id.luomus.fi/KV.1940
	9A	Sakhyurta	53.0187, 106.8876	2021-06-02	sand	0.5 m	H16	RW2			Hin13Fn+Hin630R	OR506772			slide	http://id.luomus.fi/KV.1941
	10А	Sakhyurta	53.0187, 106.8876	2021-06-02	sand	0.5 m	H16	RW2			Hin13Fn+Hin630R	OR506773
	2Kt	Kotelnikovskii cape	55.0693, 109.0754	2021-06-04	stones	10-22 m	H33	CW	RW		Hin13Fn+Hin630R	OR506810
	3Kt	Kotelnikovskii cape	55.0693, 109.0754	2021-06-04	stones	10-22 m	H1	RW	RW		Hin13Fn+Hin630R	OR506752			slide	http://id.luomus.fi/KV.1942
	4Kt	Kotelnikovskii cape	55.0693, 109.0754	2021-06-04	stones	10-22 m	H17	?			Hin13Fn+Hin630R
	3Rt	Rytyi	53.5169, 108.0553	2021-06-03	stones, sand, sponge	10 m	H33	CW	CW		Hin13Fn+Hin630R	OR506820
	5Rt	Rytyi	53.5169, 108.0553	2021-06-03	stones, sand, sponge	10 m	H24	CW	CW		Hin13Fn+Hin630R	OR506781			exoskeleton	http://id.luomus.fi/KV.1928
	6Rt	Rytyi	53.5169, 108.0553	2021-06-03	stones, sand, sponge	10 m	H33	CW			Hin13Fn+Hin630R	OR506838
	7Rt	Rytyi	53.5169, 108.0553	2021-06-03	stones, sand, sponge	10 m	H33	CW			Hin13Fn+Hin630R	OR506819
	8Rt	Rytyi	53.5169, 108.0553	2021-06-03	stones, sand, sponge	10 m	H33	CW			Hin13Fn+Hin630R	OR506847
	1Ar	Arul cape	53.4477,107.5252	2021-06-02	sand & broken stone	6 m	H45	CW	RW		Hin13Fn+Hin630R	OR506813			slide	http://id.luomus.fi/KV.1943
	2Ar	Arul cape	53.4477,107.5252	2021-06-02	sand & broken stone	6 m	H45	CW	CW		Hin13Fn+Hin630R	OR506814
	1Fr	Frolikha	55.5192, 109.8696	2021-06-05	sponge	30 m	H33	CW	CW		Hin13Fn+Hin630R	OR506828			exoskeleton	http://id.luomus.fi/KV.1929
	1M	Malaya Kosa	54.0427, 108.1749	2021-06-03		7 m	H26	CW	CW		Hin13Fn+Hin630R	OR506783
	2M	Malaya Kosa	54.0427, 108.1749	2021-06-03		7 m	H33	CW			Hin13Fn+Hin630R	OR506846
	3M	Malaya Kosa	54.0427, 108.1749	2021-06-03		7 m	H33	CW	CW		Hin13Fn+Hin630R	OR506818
	1Mz	Muzhinai cape	54.8519, 108.9098	2021-06-03	stones	10 m	H33	CW	RW		Hin13Fn+Hin630R	OR506826			slide	http://id.luomus.fi/KV.1944
	2Mz	Muzhinai cape	54.8519, 108.9098	2021-06-03	stones	10 m	H33	CW	RW		Hin13Fn+Hin630R	OR506795			slide	http://id.luomus.fi/KV.1945
	1Bk	Baklanii cape	52.7120, 107.5571	2021-06-08	stones	8 m	H33	CW	CW		Hin13Fn+Hin630R	OR506833
	2Bk	Baklanii cape	52.7120, 107.5571	2021-06-08	stones	8 m	H33	CW			Hin13Fn+Hin630R	OR506829

## Sheet: S2. morphological measurements
Kochanova, Mayor & Väinölä (2024) Cryptic diversity and speciation in an endemic harpacticoid copepod crustacean Harpacticella inopinata within Lake Baikal
Table S2. Morphometric measurements (in millimetres) and length:width ratios, scores of qualitatie morphological characters. See Figs 4-6 of the paper for definitions.
				quantative measurements												qualitative observations
specimen	population	sediment	lineage	L_abdomen	W_abdomen	L_W_abdomen	L_rami	W_rami	L_W_rami	L_endo_P5	W_endo_P5	L_W_endo_P5	L_exo_P5	W_exo_P5	L_W_exo_P5	Antenna I segments	exo AII terminal setae	row of spikes on AII exo first segment	P1 claws	P1 exo formula	P1 endo formula	P2 exo formula	P2 endo formula	P3 exo formula	P3 endo formula	P4 exo formula	P4 endo formula	P5 exo spines	P5 endo spines
1	Kharantsy	sand	CW	0.9	0.4	2.25	0.04	0.03	1.33333	0.08	0.04	2	0.047	0.035	1.34286	7	2 long, 5-6 small		4+2 rudim	1,2, 4(+2)	1,0,2	out:1,1,3 inn:1,1,5	out:1,1,4 inn:0,0,1	out:1,1,3 inn:1,1,4	out:1,1,4 inn:0,0,1	out:1,1,3 inn:1,1,5	out:1,1,4 inn:0,0,1	5	5
5	Kharantsy	sand	CW	1.1	0.35	3.14286	0.04	0.037	1.08108	0.08	0.04	2	0.044	0.033	1.33333	7	2 long, 5-6 small		4+2 rudim	1,2, 4(+2)	1,0,2	out:1,1,3 inn:1,1,5	out:1,1,4 inn:0,0,1	out:1,1,3 inn:1,1,4	out:1,1,4 inn:0,0,1	out:1,1,3 inn:1,1,5	out:1,1,4 inn:0,0,1	5	5
7	Kharantsy	sand	CW	1.1	0.4	2.75	0.042	0.04	1.05	0.08	0.04	2	0.044	0.033	1.33333	7	2 long, 5-6 small		4+2 rudim	1,2, 4(+2)	1,0,2	out:1,1,3 inn:1,1,5	out:1,1,4 inn:0,0,1	out:1,1,3 inn:1,1,4	out:1,1,4 inn:0,0,1	out:1,1,3 inn:1,1,5	out:1,1,4 inn:0,0,1	5	5
10	Kharantsy	sand	CW	0.8	0.3	2.66667	0.042	0.04	1.05	0.08	0.04	2	0.042	0.035	1.2	7						out:1,1,3 inn:1,1,5	out:1,1,4 inn:0,0,1	out:1,1,3 inn:1,1,4	out:1,1,4 inn:0,0,1	out:1,1,3 inn:1,1,5	out:1,1,4 inn:0,0,1	5	5
22	Peschanoe	sand	CW	0.8	0.4	2	0.04	0.04	1	0.08	0.04	2	0.042	0.035	1.2	7	2 long, 5-6 small		4+2 rudim	1,2, 4(+2)	1,0,2	out:1,1,3 inn:1,1,5	out:1,1,4 inn:0,0,1	out:1,1,3 inn:1,1,4	out:1,1,4 inn:0,0,1	out:1,1,3 inn:1,1,5	out:1,1,4 inn:0,0,1	5	5
26	Peschanoe	sand	CW	0.8	0.4	2	0.04	0.037	1.08108	0.1	0.046	2.17391	0.042	0.035	1.2	7	2 long, 5-6 small		4+2 rudim	1,2, 4(+2)	1,0,2	out:1,1,3 inn:1,1,5	out:1,1,4 inn:0,0,1	out:1,1,3 inn:1,1,4	out:1,1,4 inn:0,0,1	out:1,1,3 inn:1,1,5	out:1,1,4 inn:0,0,1	5	5
30	Peschanoe	sand	CW	0.9	0.3	3	0.04	0.03	1.33333	0.08	0.04	2	0.042	0.035	1.2	7						out:1,1,3 inn:1,1,5	out:1,1,4 inn:0,0,1	out:1,1,3 inn:1,1,4	out:1,1,4 inn:0,0,1	out:1,1,3 inn:1,1,5	out:1,1,4 inn:0,0,1	5	5
31	Uzury	stones	CE	1.2	0.4	3	0.046	0.037	1.24324	0.11	0.05	2.2	0.051	0.031	1.64516	7						out:1,1,3 inn:1,1,5	out:1,1,4 inn:0,0,1	out:1,1,3 inn:1,1,4	out:1,1,4 inn:0,0,1	out:1,1,3 inn:1,1,5	out:1,1,4 inn:0,0,1	5	5
33	Uzury	stones	CE	1.2	0.34	3.52941	0.048	0.042	1.14286	0.12	0.05	2.4	0.046	0.033	1.39394	7	2 long, 5-6 small		4+2 rudim	1,2, 4(+2)	1,0,2	out:1,1,3 inn:1,1,5	out:1,1,4 inn:0,0,1	out:1,1,3 inn:1,1,4	out:1,1,4 inn:0,0,1	out:1,1,3 inn:1,1,5	out:1,1,4 inn:0,0,1	5	5
34	Uzury	stones	CE	1.3	0.4	3.25	0.05	0.037	1.35135	0.12	0.048	2.5	0.048	0.037	1.2973	7						out:1,1,3 inn:1,1,5	out:1,1,4 inn:0,0,1	out:1,1,3 inn:1,1,4	out:1,1,4 inn:0,0,1	out:1,1,3 inn:1,1,5	out:1,1,4 inn:0,0,1	5	5
35	Uzury	stones	CW	1.1	0.38	2.89474	0.04	0.038	1.05263	0.12	0.052	2.30769	0.048	0.038	1.26316	7	2 long, 5-6 small		4+2 rudim	1,2, 4(+2)	1,0,2	out:1,1,3 inn:1,1,5	out:1,1,4 inn:0,0,1	out:1,1,3 inn:1,1,4	out:1,1,4 inn:0,0,1	out:1,1,3 inn:1,1,5	out:1,1,4 inn:0,0,1	5	5
42	Khuzhir	stones	CW	1.2	0.44	2.72727	0.044	0.04	1.1	0.11	0.04	2.75	0.044	0.033	1.33333	7						out:1,1,3 inn:1,1,5	out:1,1,4 inn:0,0,1	out:1,1,3 inn:1,1,4	out:1,1,4 inn:0,0,1	out:1,1,3 inn:1,1,5	out:1,1,4 inn:0,0,1	5	5
43	Khuzhir	stones	CW	1.1	0.35	3.14286	0.035	0.04	0.875	0.1	0.04	2.5	0.042	0.035	1.2	7	2 long, 5-6 small		4+2 rudim	1,2, 4(+2)	1,0,2	out:1,1,3 inn:1,1,5	out:1,1,4 inn:0,0,1	out:1,1,3 inn:1,1,4	out:1,1,4 inn:0,0,1	out:1,1,3 inn:1,1,5	out:1,1,4 inn:0,0,1	5	5
44	Khuzhir	stones	CW	1.16	0.44	2.63636	0.044	0.04	1.1	0.11	0.04	2.75	0.042	0.033	1.27273	7						out:1,1,3 inn:1,1,5	out:1,1,4 inn:0,0,1	out:1,1,3 inn:1,1,4	out:1,1,4 inn:0,0,1	out:1,1,3 inn:1,1,5	out:1,1,4 inn:0,0,1	5	5
45	Khuzhir	stones	CW	1.14	0.36	3.16667	0.04	0.04	1	0.11	0.04	2.75	0.04	0.034	1.17647	7						out:1,1,3 inn:1,1,5	out:1,1,4 inn:0,0,1	out:1,1,3 inn:1,1,4	out:1,1,4 inn:0,0,1	out:1,1,3 inn:1,1,5	out:1,1,4 inn:0,0,1	5	5
51	Bolshie_Koty	stones	RW2	1.1	0.32	3.4375	0.05	0.04	1.25	0.12	0.035	3.42857	0.062	0.031	2	7						out:1,1,3 inn:1,1,5	out:1,1,4 inn:0,0,1	out:1,1,3 inn:1,1,4	out:1,1,4 inn:0,0,1	out:1,1,3 inn:1,1,5	out:1,1,4 inn:0,0,1	5	5
52	Bolshie_Koty	stones	CW	1.14	0.44	2.59091	0.04	0.035	1.14286	0.124	0.05	2.48	0.055	0.04	1.375	7	2 long, 5-6 small		4+2 rudim	1,2, 4(+2)	1,0,2	out:1,1,3 inn:1,1,5	out:1,1,4 inn:0,0,1	out:1,1,3 inn:1,1,4	out:1,1,4 inn:0,0,1	out:1,1,3 inn:1,1,5	out:1,1,4 inn:0,0,1	5	5
53	Bolshie_Koty	stones	CW	1.1	0.4	2.75	0.051	0.046	1.1087	0.127	0.042	3.02381	0.055	0.04	1.375	7						out:1,1,3 inn:1,1,5	out:1,1,4 inn:0,0,1	out:1,1,3 inn:1,1,4	out:1,1,4 inn:0,0,1	out:1,1,3 inn:1,1,5	out:1,1,4 inn:0,0,1	5	5
54	Bolshie_Koty	stones	RW2	1.12	0.46	2.43478	0.046	0.044	1.04545	0.128	0.038	3.36842	0.057	0.044	1.29545	7	2 long, 2-3 small	present	4+2 rudim	1,2, 4	1,0,2	out:1,1,3 inn:1,1,5	out:1,1,4 inn:0,0,1	out:1,1,3 inn:1,1,4	out:1,1,4 inn:0,0,1	out:1,1,3 inn:1,1,5	out:1,1,4 inn:0,0,1	5	4
57	Bolshie_Koty	stones	CW	1.06	0.5	2.12	0.048	0.04	1.2	0.128	0.048	2.66667	0.057	0.044	1.29545	7						out:1,1,3 inn:1,1,5	out:1,1,4 inn:0,0,1	out:1,1,3 inn:1,1,4	out:1,1,4 inn:0,0,1	out:1,1,3 inn:1,1,5	out:1,1,4 inn:0,0,1	5	5
58	Bolshie_Koty	stones	RW	1.12	0.4	2.8	0.051	0.048	1.0625	0.12	0.05	2.4	0.057	0.044	1.29545	7	2 long, 2-3 small	present	4	1,2, 4	1,0,2	out:1,1,3 inn:1,1,5	out:1,1,4 inn:0,0,1	out:1,1,3 inn:1,1,4	out:1,1,4 inn:0,0,1	out:1,1,3 inn:1,1,5	out:1,1,4 inn:0,0,1	5	4
60	Bolshie_Koty	stones	RW	1.12	0.4	2.8	0.051	0.048	1.0625	0.124	0.035	3.54286	0.057	0.044	1.29545	7	2 long, 2-3 small	present	4	1,2, 4	1,0,2	out:1,1,3 inn:1,1,5	out:1,1,4 inn:0,0,1	out:1,1,3 inn:1,1,4	out:1,1,4 inn:0,0,1	out:1,1,3 inn:1,1,5	out:1,1,4 inn:0,0,1	5	5
61	Bolshie_Koty	stones	RW	1.1	0.4	2.75	0.044	0.04	1.1	0.124	0.044	2.81818	0.055	0.04	1.375	7	2 long, 2-3 small		4	1,2, 4	1,0,2	out:1,1,3 inn:1,1,5	out:1,1,4 inn:0,0,1	out:1,1,3 inn:1,1,4	out:1,1,4 inn:0,0,1	out:1,1,3 inn:1,1,5	out:1,1,4 inn:0,0,1	5	5
62	Bolshie_Koty	stones	RW2	1.1	0.4	2.75	0.04	0.035	1.14286	0.115	0.04	2.875	0.064	0.037	1.72973	7	2 long, 2-3 small		4+2 rudim	1,2, 4(+2)	1,0,2	out:1,1,3 inn:1,1,5	out:1,1,4 inn:0,0,1	out:1,1,3 inn:1,1,4	out:1,1,4 inn:0,0,1	out:1,1,3 inn:1,1,5	out:1,1,4 inn:0,0,1	5	5
63	Bolshie_Koty	stones	CW	1.18	0.53	2.22642	0.05	0.04	1.25	0.12	0.042	2.85714	0.055	0.04	1.375	7						out:1,1,3 inn:1,1,5	out:1,1,4 inn:0,0,1	out:1,1,3 inn:1,1,4	out:1,1,4 inn:0,0,1	out:1,1,3 inn:1,1,5	out:1,1,4 inn:0,0,1	5	5
68	Bolshie_Koty	stones	CW	1.1	0.4	2.75	0.044	0.04	1.1	0.115	0.037	3.10811	0.055	0.037	1.48649	7						out:1,1,3 inn:1,1,5	out:1,1,4 inn:0,0,1	out:1,1,3 inn:1,1,4	out:1,1,4 inn:0,0,1	out:1,1,3 inn:1,1,5	out:1,1,4 inn:0,0,1	5	5
69	Bolshie_Koty	stones	CW	1.04	0.38	2.73684	0.048	0.04	1.2	0.12	0.046	2.6087	0.064	0.037	1.72973	7						out:1,1,3 inn:1,1,5	out:1,1,4 inn:0,0,1	out:1,1,3 inn:1,1,4	out:1,1,4 inn:0,0,1	out:1,1,3 inn:1,1,5	out:1,1,4 inn:0,0,1	5	5
72	Bolshie_Koty	sand	CW	1.04	0.38	2.73684	0.048	0.04	1.2	0.12	0.04	3	0.064	0.042	1.52381	7	2 long, 5-6 small		4+2 rudim	1,2, 4(+2)	1,0,2	out:1,1,3 inn:1,1,5	out:1,1,4 inn:0,0,1	out:1,1,3 inn:1,1,4	out:1,1,4 inn:0,0,1	out:1,1,3 inn:1,1,5	out:1,1,4 inn:0,0,1	5	5
73	Bolshie_Koty	sand	CW	1.2	0.5	2.4	0.053	0.044	1.20455	0.115	0.046	2.5	0.064	0.043	1.48837	7						out:1,1,3 inn:1,1,5	out:1,1,4 inn:0,0,1	out:1,1,3 inn:1,1,4	out:1,1,4 inn:0,0,1	out:1,1,3 inn:1,1,5	out:1,1,4 inn:0,0,1	6	6
77	Bolshie_Koty	sand	CW	1.2	0.5	2.4	0.046	0.042	1.09524	0.12	0.05	2.4	0.06	0.044	1.36364	7						out:1,1,3 inn:1,1,5	out:1,1,4 inn:0,0,1	out:1,1,3 inn:1,1,4	out:1,1,4 inn:0,0,1	out:1,1,3 inn:1,1,5	out:1,1,4 inn:0,0,1	5	5
79	Bolshie_Koty	sand	CW	1.2	0.5	2.4	0.046	0.042	1.09524	0.117	0.042	2.78571	0.06	0.044	1.36364	7						out:1,1,3 inn:1,1,5	out:1,1,4 inn:0,0,1	out:1,1,3 inn:1,1,4	out:1,1,4 inn:0,0,1	out:1,1,3 inn:1,1,5	out:1,1,4 inn:0,0,1	5	5
84	Kultuk	sand	CW	1.14	0.4	2.85	0.044	0.04	1.1	0.128	0.057	2.24561	0.055	0.04	1.375	7						out:1,1,3 inn:1,1,5	out:1,1,4 inn:0,0,1	out:1,1,3 inn:1,1,4	out:1,1,4 inn:0,0,1	out:1,1,3 inn:1,1,5	out:1,1,4 inn:0,0,1	5	5
86	Kultuk	sand	CW	1.12	0.4	2.8	0.044	0.04	1.1	0.124	0.046	2.69565	0.062	0.046	1.34783	7						out:1,1,3 inn:1,1,5	out:1,1,4 inn:0,0,1	out:1,1,3 inn:1,1,4	out:1,1,4 inn:0,0,1	out:1,1,3 inn:1,1,5	out:1,1,4 inn:0,0,1	5	5
87	Kultuk	sand	CW	1.12	0.4	2.8	0.044	0.04	1.1	0.124	0.057	2.17544	0.062	0.047	1.31915	7						out:1,1,3 inn:1,1,5	out:1,1,4 inn:0,0,1	out:1,1,3 inn:1,1,4	out:1,1,4 inn:0,0,1	out:1,1,3 inn:1,1,5	out:1,1,4 inn:0,0,1	5	5
88	Kultuk	sand	CW	1.1	0.6	1.83333	0.04	0.035	1.14286	0.124	0.057	2.17544	0.062	0.047	1.31915	7	2 long, 5-6 small		4+2 rudim	1,2, 4(+2)	1,0,2	out:1,1,3 inn:1,1,5	out:1,1,4 inn:0,0,1	out:1,1,3 inn:1,1,4	out:1,1,4 inn:0,0,1	out:1,1,3 inn:1,1,5	out:1,1,4 inn:0,0,1	5	5
89	Kultuk	sand	CW	1.1	0.6	1.83333	0.048	0.04	1.2	0.124	0.057	2.17544	0.06	0.04	1.5	7						out:1,1,3 inn:1,1,5	out:1,1,4 inn:0,0,1	out:1,1,3 inn:1,1,4	out:1,1,4 inn:0,0,1	out:1,1,3 inn:1,1,5	out:1,1,4 inn:0,0,1	5	5
93	Slyudyanka	stones	CE	1	0.48	2.08333	0.048	0.035	1.37143	0.12	0.046	2.6087	0.051	0.037	1.37838	7						out:1,1,3 inn:1,1,5	out:1,1,4 inn:0,0,1	out:1,1,3 inn:1,1,4	out:1,1,4 inn:0,0,1	out:1,1,3 inn:1,1,5	out:1,1,4 inn:0,0,1	5	5
96	Slyudyanka	stones	CW	1	0.48	2.08333	0.044	0.04	1.1	0.115	0.046	2.5	0.051	0.037	1.37838	7						out:1,1,3 inn:1,1,5	out:1,1,4 inn:0,0,1	out:1,1,3 inn:1,1,4	out:1,1,4 inn:0,0,1	out:1,1,3 inn:1,1,5	out:1,1,4 inn:0,0,1	5	5
97	Slyudyanka	stones	CE	1	0.48	2.08333	0.04	0.044	0.909091	0.11	0.046	2.3913	0.051	0.037	1.37838	7						out:1,1,3 inn:1,1,5	out:1,1,4 inn:0,0,1	out:1,1,3 inn:1,1,4	out:1,1,4 inn:0,0,1	out:1,1,3 inn:1,1,5	out:1,1,4 inn:0,0,1	5	5
100	Slyudyanka	stones	CW	1.1	0.48	2.29167	0.048	0.035	1.37143	0.128	0.042	3.04762	0.051	0.037	1.37838	7						out:1,1,3 inn:1,1,5	out:1,1,4 inn:0,0,1	out:1,1,3 inn:1,1,4	out:1,1,4 inn:0,0,1	out:1,1,3 inn:1,1,5	out:1,1,4 inn:0,0,1	5	5
102	Baikalsk	stones	CW	1.12	0.48	2.33333	0.051	0.04	1.275	0.124	0.04	3.1	0.06	0.044	1.36364	7						out:1,1,3 inn:1,1,5	out:1,1,4 inn:0,0,1	out:1,1,3 inn:1,1,4	out:1,1,4 inn:0,0,1	out:1,1,3 inn:1,1,5	out:1,1,4 inn:0,0,1	5	5
104	Baikalsk	stones	CW	1.12	0.4	2.8	0.055	0.04	1.375	0.128	0.046	2.78261	0.06	0.04	1.5	7						out:1,1,3 inn:1,1,5	out:1,1,4 inn:0,0,1	out:1,1,3 inn:1,1,4	out:1,1,4 inn:0,0,1	out:1,1,3 inn:1,1,5	out:1,1,4 inn:0,0,1	5	5
105	Baikalsk	stones	CW	1	0.48	2.08333	0.051	0.044	1.15909	0.128	0.046	2.78261	0.06	0.04	1.5	7	2 long, 5-6 small		4+2 rudim	1,2, 4(+2)	1,0,2	out:1,1,3 inn:1,1,5	out:1,1,4 inn:0,0,1	out:1,1,3 inn:1,1,4	out:1,1,4 inn:0,0,1	out:1,1,3 inn:1,1,5	out:1,1,4 inn:0,0,1	5	5
106	Baikalsk	stones	CW	1.1	0.48	2.29167	0.051	0.04	1.275	0.124	0.04	3.1	0.062	0.047	1.31915	7						out:1,1,3 inn:1,1,5	out:1,1,4 inn:0,0,1	out:1,1,3 inn:1,1,4	out:1,1,4 inn:0,0,1	out:1,1,3 inn:1,1,5	out:1,1,4 inn:0,0,1	5	5
107	Baikalsk	stones	CW	1.1	0.48	2.29167	0.051	0.05	1.02	0.124	0.04	3.1	0.062	0.047	1.31915	7						out:1,1,3 inn:1,1,5	out:1,1,4 inn:0,0,1	out:1,1,3 inn:1,1,4	out:1,1,4 inn:0,0,1	out:1,1,3 inn:1,1,5	out:1,1,4 inn:0,0,1	5	5
116	Tankhoi	stones	CE	1	0.38	2.63158	0.048	0.04	1.2	0.106	0.044	2.40909	0.046	0.031	1.48387	7						out:1,1,3 inn:1,1,5	out:1,1,4 inn:0,0,1	out:1,1,3 inn:1,1,4	out:1,1,4 inn:0,0,1	out:1,1,3 inn:1,1,5	out:1,1,4 inn:0,0,1	5	5
118	Tankhoi	stones	CE	1.1	0.4	2.75	0.048	0.04	1.2	0.11	0.05	2.2	0.055	0.03	1.83333	7						out:1,1,3 inn:1,1,5	out:1,1,4 inn:0,0,1	out:1,1,3 inn:1,1,4	out:1,1,4 inn:0,0,1	out:1,1,3 inn:1,1,5	out:1,1,4 inn:0,0,1	5	5
120	Tankhoi	stones	CW	1.1	0.4	2.75	0.04	0.037	1.08108	0.11	0.051	2.15686	0.055	0.035	1.57143	7						out:1,1,3 inn:1,1,5	out:1,1,4 inn:0,0,1	out:1,1,3 inn:1,1,4	out:1,1,4 inn:0,0,1	out:1,1,3 inn:1,1,5	out:1,1,4 inn:0,0,1	5	5
131	Babushkin	stones	CE	1	0.44	2.27273	0.04	0.04	1	0.11	0.051	2.15686	0.055	0.031	1.77419	7						out:1,1,3 inn:1,1,5	out:1,1,4 inn:0,0,1	out:1,1,3 inn:1,1,4	out:1,1,4 inn:0,0,1	out:1,1,3 inn:1,1,5	out:1,1,4 inn:0,0,1	5	5
132	Babushkin	stones	CE	1.1	0.44	2.5	0.044	0.04	1.1	0.11	0.051	2.15686	0.055	0.033	1.66667	7	2 long, 5-6 small		4+2 rudim	1,2, 4(+2)	1,0,2	out:1,1,3 inn:1,1,5	out:1,1,4 inn:0,0,1	out:1,1,3 inn:1,1,4	out:1,1,4 inn:0,0,1	out:1,1,3 inn:1,1,5	out:1,1,4 inn:0,0,1	5	5
133	Babushkin	stones	CE	1.06	0.4	2.65	0.048	0.037	1.2973	0.12	0.051	2.35294	0.051	0.035	1.45714	7						out:1,1,3 inn:1,1,5	out:1,1,4 inn:0,0,1	out:1,1,3 inn:1,1,4	out:1,1,4 inn:0,0,1	out:1,1,3 inn:1,1,5	out:1,1,4 inn:0,0,1	5	5
134	Babushkin	stones	CE	1.1	0.4	2.75	0.044	0.033	1.33333	0.12	0.046	2.6087	0.055	0.033	1.66667	7						out:1,1,3 inn:1,1,5	out:1,1,4 inn:0,0,1	out:1,1,3 inn:1,1,4	out:1,1,4 inn:0,0,1	out:1,1,3 inn:1,1,5	out:1,1,4 inn:0,0,1	5	5
141	Turka	stones	CE	1.1	0.36	3.05556	0.044	0.033	1.33333	0.1	0.044	2.27273	0.04	0.033	1.21212	7						out:1,1,3 inn:1,1,5	out:1,1,4 inn:0,0,1	out:1,1,3 inn:1,1,4	out:1,1,4 inn:0,0,1	out:1,1,3 inn:1,1,5	out:1,1,4 inn:0,0,1	5	5
142	Turka	stones	CE	1.06	0.4	2.65	0.044	0.04	1.1	0.11	0.046	2.3913	0.04	0.033	1.21212	7						out:1,1,3 inn:1,1,5	out:1,1,4 inn:0,0,1	out:1,1,3 inn:1,1,4	out:1,1,4 inn:0,0,1	out:1,1,3 inn:1,1,5	out:1,1,4 inn:0,0,1	5	5
145	Turka	stones	CE	1.2	0.4	3	0.044	0.035	1.25714	0.115	0.046	2.5	0.051	0.031	1.64516	7	2 long, 5-6 small		4+2 rudim	1,2, 4(+2)	1,0,2	out:1,1,3 inn:1,1,5	out:1,1,4 inn:0,0,1	out:1,1,3 inn:1,1,4	out:1,1,4 inn:0,0,1	out:1,1,3 inn:1,1,5	out:1,1,4 inn:0,0,1	5	5
146	Turka	stones	CE	1.1	0.44	2.5	0.048	0.044	1.09091	0.115	0.046	2.5	0.051	0.031	1.64516	7						out:1,1,3 inn:1,1,5	out:1,1,4 inn:0,0,1	out:1,1,3 inn:1,1,4	out:1,1,4 inn:0,0,1	out:1,1,3 inn:1,1,5	out:1,1,4 inn:0,0,1	5	5
147	Turka	stones	CE	1.1	0.44	2.5	0.048	0.045	1.06667	0.1	0.044	2.27273	0.048	0.033	1.45455	7						out:1,1,3 inn:1,1,5	out:1,1,4 inn:0,0,1	out:1,1,3 inn:1,1,4	out:1,1,4 inn:0,0,1	out:1,1,3 inn:1,1,5	out:1,1,4 inn:0,0,1	5	5
148	Turka	stones	CE	1.06	0.4	2.65	0.048	0.042	1.14286	0.11	0.046	2.3913	0.055	0.033	1.66667	7	2 long, 5-6 small		4+2 rudim	1,2, 4(+2)	1,0,2	out:1,1,3 inn:1,1,5	out:1,1,4 inn:0,0,1	out:1,1,3 inn:1,1,4	out:1,1,4 inn:0,0,1	out:1,1,3 inn:1,1,5	out:1,1,4 inn:0,0,1	5	5
151	Maksimikha	stones	CE	1.1	0.44	2.5	0.048	0.044	1.09091	0.12	0.04	3	0.051	0.031	1.64516	7	2 long, 5-6 small		4+2 rudim	1,2, 4(+2)	1,0,2	out:1,1,3 inn:1,1,5	out:1,1,4 inn:0,0,1	out:1,1,3 inn:1,1,4	out:1,1,4 inn:0,0,1	out:1,1,3 inn:1,1,5	out:1,1,4 inn:0,0,1	5	5
152	Maksimikha	stones	CE	1	0.48	2.08333	0.04	0.04	1	0.12	0.037	3.24324	0.046	0.031	1.48387	7						out:1,1,3 inn:1,1,5	out:1,1,4 inn:0,0,1	out:1,1,3 inn:1,1,4	out:1,1,4 inn:0,0,1	out:1,1,3 inn:1,1,5	out:1,1,4 inn:0,0,1	5	5
153	Maksimikha	stones	CE	1	0.4	2.5	0.042	0.04	1.05	0.12	0.037	3.24324	0.046	0.031	1.48387	7						out:1,1,3 inn:1,1,5	out:1,1,4 inn:0,0,1	out:1,1,3 inn:1,1,4	out:1,1,4 inn:0,0,1	out:1,1,3 inn:1,1,5	out:1,1,4 inn:0,0,1	5	5
154	Maksimikha	stones	RE	1	0.4	2.5	0.048	0.044	1.09091	0.11	0.033	3.33333	0.055	0.03	1.83333	7						out:1,1,3 inn:1,1,5	out:1,1,4 inn:0,0,1	out:1,1,3 inn:1,1,4	out:1,1,4 inn:0,0,1	out:1,1,3 inn:1,1,5	out:1,1,4 inn:0,0,1	5	5
159	Maksimikha	stones	RE	1.1	0.38	2.89474	0.048	0.044	1.09091	0.128	0.044	2.90909	0.046	0.033	1.39394	7						out:1,1,3 inn:1,1,5	out:1,1,4 inn:0,0,1	out:1,1,3 inn:1,1,4	out:1,1,4 inn:0,0,1	out:1,1,3 inn:1,1,5	out:1,1,4 inn:0,0,1	6	6
161	Barguzin	stones	CE	1.06	0.4	2.65	0.044	0.04	1.1	0.11	0.037	2.97297	0.053	0.033	1.60606	7	2 long, 5-6 small		4+2 rudim	1,2, 4(+2)	1,0,2	out:1,1,3 inn:1,1,5	out:1,1,4 inn:0,0,1	out:1,1,3 inn:1,1,4	out:1,1,4 inn:0,0,1	out:1,1,3 inn:1,1,5	out:1,1,4 inn:0,0,1	5	5
162	Barguzin	stones	CE	1.12	0.4	2.8	0.048	0.044	1.09091	0.12	0.037	3.24324	0.053	0.033	1.60606	7	2 long, 5-6 small		4+2 rudim	1,2, 4(+2)	1,0,2	out:1,1,3 inn:1,1,5	out:1,1,4 inn:0,0,1	out:1,1,3 inn:1,1,4	out:1,1,4 inn:0,0,1	out:1,1,3 inn:1,1,5	out:1,1,4 inn:0,0,1	5	5
163	Barguzin	stones	CE	1	0.36	2.77778	0.042	0.04	1.05	0.11	0.04	2.75	0.053	0.033	1.60606	7	2 long, 5-6 small		4+2 rudim	1,2, 4(+2)	1,0,2	out:1,1,3 inn:1,1,5	out:1,1,4 inn:0,0,1	out:1,1,3 inn:1,1,4	out:1,1,4 inn:0,0,1	out:1,1,3 inn:1,1,5	out:1,1,4 inn:0,0,1	5	5
164	Barguzin	stones	CE	1.1	0.4	2.75	0.044	0.04	1.1	0.11	0.04	2.75	0.044	0.033	1.33333	7						out:1,1,3 inn:1,1,5	out:1,1,4 inn:0,0,1	out:1,1,3 inn:1,1,4	out:1,1,4 inn:0,0,1	out:1,1,3 inn:1,1,5	out:1,1,4 inn:0,0,1	5	5
168	Barguzin	stones	CE	1.1	0.4	2.75	0.042	0.04	1.05	0.12	0.044	2.72727	0.051	0.033	1.54545	7	2 long, 5-6 small		4+2 rudim	1,2, 4(+2)	1,0,2	out:1,1,3 inn:1,1,5	out:1,1,4 inn:0,0,1	out:1,1,3 inn:1,1,4	out:1,1,4 inn:0,0,1	out:1,1,3 inn:1,1,5	out:1,1,4 inn:0,0,1	5	5
171	Kurbulik	sand	CE	1.06	0.4	2.65	0.042	0.04	1.05	0.12	0.04	3	0.055	0.031	1.77419	7	2 long, 5-6 small		4+2 rudim	1,2, 4(+2)	1,0,2	out:1,1,3 inn:1,1,5	out:1,1,4 inn:0,0,1	out:1,1,3 inn:1,1,4	out:1,1,4 inn:0,0,1	out:1,1,3 inn:1,1,5	out:1,1,4 inn:0,0,1	5	5
172	Kurbulik	sand	CE	1.1	0.4	2.75	0.042	0.035	1.2	0.12	0.04	3	0.051	0.031	1.64516	7	2 long, 5-6 small		4+2 rudim	1,2, 4(+2)	1,0,2	out:1,1,3 inn:1,1,5	out:1,1,4 inn:0,0,1	out:1,1,3 inn:1,1,4	out:1,1,4 inn:0,0,1	out:1,1,3 inn:1,1,5	out:1,1,4 inn:0,0,1	5	5
173	Kurbulik	sand	CE	1.04	0.35	2.97143	0.044	0.035	1.25714	0.12	0.05	2.4	0.051	0.032	1.59375	7						out:1,1,3 inn:1,1,5	out:1,1,4 inn:0,0,1	out:1,1,3 inn:1,1,4	out:1,1,4 inn:0,0,1	out:1,1,3 inn:1,1,5	out:1,1,4 inn:0,0,1	5	5
180	Kurbulik	sand	CE	1	0.4	2.5	0.044	0.035	1.25714	0.11	0.042	2.61905	0.051	0.031	1.64516	7						out:1,1,3 inn:1,1,5	out:1,1,4 inn:0,0,1	out:1,1,3 inn:1,1,4	out:1,1,4 inn:0,0,1	out:1,1,3 inn:1,1,5	out:1,1,4 inn:0,0,1	5	5
182	Monakhovo	stones	CE	0.94	0.34	2.76471	0.044	0.035	1.25714	0.11	0.037	2.97297	0.044	0.031	1.41935	7						out:1,1,3 inn:1,1,5	out:1,1,4 inn:0,0,1	out:1,1,3 inn:1,1,4	out:1,1,4 inn:0,0,1	out:1,1,3 inn:1,1,5	out:1,1,4 inn:0,0,1	5	5
183	Monakhovo	stones	CE	0.96	0.35	2.74286	0.044	0.036	1.22222	0.11	0.037	2.97297	0.046	0.033	1.39394	7	2 long, 5-6 small		4+2 rudim	1,2, 4(+2)	1,0,2	out:1,1,3 inn:1,1,5	out:1,1,4 inn:0,0,1	out:1,1,3 inn:1,1,4	out:1,1,4 inn:0,0,1	out:1,1,3 inn:1,1,5	out:1,1,4 inn:0,0,1	5	5
184	Monakhovo	stones	CE	0.96	0.35	2.74286	0.042	0.037	1.13514	0.11	0.037	2.97297	0.046	0.037	1.24324	7						out:1,1,3 inn:1,1,5	out:1,1,4 inn:0,0,1	out:1,1,3 inn:1,1,4	out:1,1,4 inn:0,0,1	out:1,1,3 inn:1,1,5	out:1,1,4 inn:0,0,1	5	5
185	Monakhovo	stones	CE	0.94	0.37	2.54054	0.044	0.037	1.18919	0.11	0.035	3.14286	0.044	0.031	1.41935	7						out:1,1,3 inn:1,1,5	out:1,1,4 inn:0,0,1	out:1,1,3 inn:1,1,4	out:1,1,4 inn:0,0,1	out:1,1,3 inn:1,1,5	out:1,1,4 inn:0,0,1	5	5
220	sample_33	stones	CE	1.06	0.4	2.65	0.048	0.042	1.14286	0.11	0.035	3.14286	0.055	0.035	1.57143	7	2 long, 5-6 small		4+2 rudim	1,2, 4(+2)	1,0,2	out:1,1,3 inn:1,1,5	out:1,1,4 inn:0,0,1	out:1,1,3 inn:1,1,4	out:1,1,4 inn:0,0,1	out:1,1,3 inn:1,1,5	out:1,1,4 inn:0,0,1	5	5
221	sample_33	stones	CE	1.02	0.4	2.55	0.048	0.043	1.11628	0.1	0.04	2.5	0.053	0.035	1.51429	7	2 long, 5-6 small		4+2 rudim	1,2, 4(+2)	1,0,2	out:1,1,3 inn:1,1,5	out:1,1,4 inn:0,0,1	out:1,1,3 inn:1,1,4	out:1,1,4 inn:0,0,1	out:1,1,3 inn:1,1,5	out:1,1,4 inn:0,0,1	5	5
222	sample_33	stones	CE	0.96	0.4	2.4	0.046	0.04	1.15	0.1	0.05	2	0.055	0.035	1.57143	7						out:1,1,3 inn:1,1,5	out:1,1,4 inn:0,0,1	out:1,1,3 inn:1,1,4	out:1,1,4 inn:0,0,1	out:1,1,3 inn:1,1,5	out:1,1,4 inn:0,0,1	5	5
223	sample_33	stones	CE	1.02	0.4	2.55	0.046	0.05	0.92	0.11	0.037	2.97297	0.046	0.035	1.31429	7						out:1,1,3 inn:1,1,5	out:1,1,4 inn:0,0,1	out:1,1,3 inn:1,1,4	out:1,1,4 inn:0,0,1	out:1,1,3 inn:1,1,5	out:1,1,4 inn:0,0,1	5	5
232	Posolskii_sor	sand	CE	0.9	0.35	2.57143	0.037	0.033	1.12121	0.11	0.037	2.97297	0.048	0.033	1.45455	7	2 long, 5-6 small		4+2 rudim	1,2, 4(+2)	1,0,2	out:1,1,3 inn:1,1,5	out:1,1,4 inn:0,0,1	out:1,1,3 inn:1,1,4	out:1,1,4 inn:0,0,1	out:1,1,3 inn:1,1,5	out:1,1,4 inn:0,0,1	5	5
234	Posolskii_sor	sand	CE	0.86	0.4	2.15	0.042	0.035	1.2	0.1	0.04	2.5	0.053	0.031	1.70968	7	2 long, 5-6 small		4+2 rudim	1,2, 4(+2)	1,0,2	out:1,1,3 inn:1,1,5	out:1,1,4 inn:0,0,1	out:1,1,3 inn:1,1,4	out:1,1,4 inn:0,0,1	out:1,1,3 inn:1,1,5	out:1,1,4 inn:0,0,1	5	5
235	Posolskii_sor	sand	CE	0.89	0.4	2.225	0.042	0.035	1.2	0.1	0.035	2.85714	0.053	0.032	1.65625	7	2 long, 5-6 small		4+2 rudim	1,2, 4(+2)	1,0,2	out:1,1,3 inn:1,1,5	out:1,1,4 inn:0,0,1	out:1,1,3 inn:1,1,4	out:1,1,4 inn:0,0,1	out:1,1,3 inn:1,1,5	out:1,1,4 inn:0,0,1	5	5
236	Posolskii_sor	sand	CE	0.9	0.35	2.57143	0.042	0.036	1.16667	0.1	0.033	3.0303	0.046	0.033	1.39394	7						out:1,1,3 inn:1,1,5	out:1,1,4 inn:0,0,1	out:1,1,3 inn:1,1,4	out:1,1,4 inn:0,0,1	out:1,1,3 inn:1,1,5	out:1,1,4 inn:0,0,1	5	5
240	Listvyanka	stones	RW2	1.14	0.5	2.28	0.051	0.044	1.15909	0.11	0.048	2.29167	0.05	0.033	1.51515	7						out:1,1,3 inn:1,1,5	out:1,1,4 inn:0,0,1	out:1,1,3 inn:1,1,4	out:1,1,4 inn:0,0,1	out:1,1,3 inn:1,1,5	out:1,1,4 inn:0,0,1	5	5
241	Listvyanka	stones	CW	1.12	0.5	2.24	0.051	0.042	1.21429	0.12	0.048	2.5	0.05	0.033	1.51515	7						out:1,1,3 inn:1,1,5	out:1,1,4 inn:0,0,1	out:1,1,3 inn:1,1,4	out:1,1,4 inn:0,0,1	out:1,1,3 inn:1,1,5	out:1,1,4 inn:0,0,1	5	5
242	Listvyanka	stones	CW	1.18	0.5	2.36	0.055	0.044	1.25	0.11	0.048	2.29167	0.055	0.033	1.66667	7						out:1,1,3 inn:1,1,5	out:1,1,4 inn:0,0,1	out:1,1,3 inn:1,1,4	out:1,1,4 inn:0,0,1	out:1,1,3 inn:1,1,5	out:1,1,4 inn:0,0,1	5	5
243	Listvyanka	stones	RW2	1.14	0.5	2.28	0.051	0.042	1.21429	0.12	0.051	2.35294	0.055	0.035	1.57143	7						out:1,1,3 inn:1,1,5	out:1,1,4 inn:0,0,1	out:1,1,3 inn:1,1,4	out:1,1,4 inn:0,0,1	out:1,1,3 inn:1,1,5	out:1,1,4 inn:0,0,1	5	5
244	Listvyanka	stones	CW	1.18	0.5	2.36	0.051	0.044	1.15909	0.128	0.048	2.66667	0.06	0.044	1.36364	7						out:1,1,3 inn:1,1,5	out:1,1,4 inn:0,0,1	out:1,1,3 inn:1,1,4	out:1,1,4 inn:0,0,1	out:1,1,3 inn:1,1,5	out:1,1,4 inn:0,0,1	5	5
1El	Elokhin	stones	CW	1.28	0.5	2.56	0.051	0.044	1.15909	0.128	0.048	2.66667	0.06	0.04	1.5	7	2 long, 5-6 small		4+2 rudim	1,2, 4(+2)	1,0,2	out:1,1,3 inn:1,1,5	out:1,1,4 inn:0,0,1	out:1,1,3 inn:1,1,4	out:1,1,4 inn:0,0,1	out:1,1,3 inn:1,1,5	out:1,1,4 inn:0,0,1	5	5
3El	Elokhin	stones	CW	1.2	0.46	2.6087	0.051	0.044	1.15909	0.128	0.048	2.66667	0.06	0.04	1.5	7	2 long, 5-6 small		4+2 rudim	1,2, 4(+2)	1,0,2	out:1,1,3 inn:1,1,5	out:1,1,4 inn:0,0,1	out:1,1,3 inn:1,1,4	out:1,1,4 inn:0,0,1	out:1,1,3 inn:1,1,5	out:1,1,4 inn:0,0,1	5	5
4El	Elokhin	stones	CW	1.16	0.46	2.52174	0.048	0.04	1.2	0.12	0.051	2.35294	0.06	0.035	1.71429	7						out:1,1,3 inn:1,1,5	out:1,1,4 inn:0,0,1	out:1,1,3 inn:1,1,4	out:1,1,4 inn:0,0,1	out:1,1,3 inn:1,1,5	out:1,1,4 inn:0,0,1	5	5
7El	Elokhin	stones	CW	1.16	0.46	2.52174	0.05	0.04	1.25	0.12	0.051	2.35294	0.06	0.035	1.71429	7						out:1,1,3 inn:1,1,5	out:1,1,4 inn:0,0,1	out:1,1,3 inn:1,1,4	out:1,1,4 inn:0,0,1	out:1,1,3 inn:1,1,5	out:1,1,4 inn:0,0,1	5	5
10El	Elokhin	stones	CW	1.16	0.46	2.52174	0.055	0.04	1.375	0.13	0.06	2.16667	0.057	0.042	1.35714	7						out:1,1,3 inn:1,1,5	out:1,1,4 inn:0,0,1	out:1,1,3 inn:1,1,4	out:1,1,4 inn:0,0,1	out:1,1,3 inn:1,1,5	out:1,1,4 inn:0,0,1	5	5
11El	Elokhin	stones	CW	1.2	0.46	2.6087	0.066	0.044	1.5	0.13	0.06	2.16667	0.066	0.04	1.65	7						out:1,1,3 inn:1,1,5	out:1,1,4 inn:0,0,1	out:1,1,3 inn:1,1,4	out:1,1,4 inn:0,0,1	out:1,1,3 inn:1,1,5	out:1,1,4 inn:0,0,1	5	5
15El	Elokhin	stones	CW	1.24	0.46	2.69565	0.062	0.04	1.55	0.13	0.06	2.16667	0.057	0.042	1.35714	7						out:1,1,3 inn:1,1,5	out:1,1,4 inn:0,0,1	out:1,1,3 inn:1,1,4	out:1,1,4 inn:0,0,1	out:1,1,3 inn:1,1,5	out:1,1,4 inn:0,0,1	5	5
1U	Malyj_Ushkanij	stones	CW	1.2	0.5	2.4	0.044	0.04	1.1	0.12	0.055	2.18182	0.055	0.033	1.66667	7						out:1,1,3 inn:1,1,5	out:1,1,4 inn:0,0,1	out:1,1,3 inn:1,1,4	out:1,1,4 inn:0,0,1	out:1,1,3 inn:1,1,5	out:1,1,4 inn:0,0,1	5	5
3U	Malyj_Ushkanij	stones	CW	1	0.34	2.94118	0.044	0.04	1.1	0.12	0.055	2.18182	0.055	0.033	1.66667	7						out:1,1,3 inn:1,1,5	out:1,1,4 inn:0,0,1	out:1,1,3 inn:1,1,4	out:1,1,4 inn:0,0,1	out:1,1,3 inn:1,1,5	out:1,1,4 inn:0,0,1	5	5
6U	Malyj_Ushkanij	stones	RE	1.1	0.46	2.3913	0.044	0.04	1.1	0.12	0.051	2.35294	0.055	0.033	1.66667	7	2 long, 2-3 small		4	1,2, 4	1,0,2	out:1,1,3 inn:1,1,5	out:1,1,4 inn:0,0,1	out:1,1,3 inn:1,1,4	out:1,1,4 inn:0,0,1	out:1,1,3 inn:1,1,5	out:1,1,4 inn:0,0,1	5	5
5A	Sakhyurta	sand	RW2	1.15	0.46	2.5	0.055	0.04	1.375	0.117	0.045	2.6	0.06	0.04	1.5	7	2 long, 2-3 small		4+2 rudim	1,2, 4(+2)	1,0,2	out:1,1,3 inn:1,1,5	out:1,1,4 inn:0,0,1	out:1,1,3 inn:1,1,4	out:1,1,4 inn:0,0,1	out:1,1,3 inn:1,1,5	out:1,1,4 inn:0,0,1	5	5
6A	Sakhyurta	sand	RW2	1.2	0.46	2.6087	0.055	0.033	1.66667	0.14	0.044	3.18182	0.077	0.04	1.925	7	2 long, 2-3 small		4+2 rudim	1,2, 4(+2)	1,0,2	out:1,1,3 inn:1,1,5	out:1,1,4 inn:0,0,1	out:1,1,3 inn:1,1,4	out:1,1,4 inn:0,0,1	out:1,1,3 inn:1,1,5	out:1,1,4 inn:0,0,1	5	5
7A	Sakhyurta	sand	RW2	1.2	0.4	3	0.045	0.04	1.125	0.14	0.044	3.18182	0.055	0.04	1.375	7	2 long, 2-3 small	present	4+2 rudim	1,2, 4(+2)	1,0,2	out:1,1,3 inn:1,1,5	out:1,1,4 inn:0,0,1	out:1,1,3 inn:1,1,4	out:1,1,4 inn:0,0,1	out:1,1,3 inn:1,1,5	out:1,1,4 inn:0,0,1	5	5
2Rt	Rytyi	stones	CW	1.2	0.46	2.6087	0.066	0.044	1.5	0.11	0.046	2.3913	0.055	0.046	1.19565	7						out:1,1,3 inn:1,1,5	out:1,1,4 inn:0,0,1	out:1,1,3 inn:1,1,4	out:1,1,4 inn:0,0,1	out:1,1,3 inn:1,1,5	out:1,1,4 inn:0,0,1	5	5
5Rt	Rytyi	stones	CW	1.2	0.46	2.6087	0.066	0.044	1.5	0.13	0.05	2.6	0.06	0.037	1.62162	7						out:1,1,3 inn:1,1,5	out:1,1,4 inn:0,0,1	out:1,1,3 inn:1,1,4	out:1,1,4 inn:0,0,1	out:1,1,3 inn:1,1,5	out:1,1,4 inn:0,0,1	5	5
1Fr	Frolikha	stones	CW	1.24	0.5	2.48	0.044	0.04	1.1	0.11	0.04	2.75	0.053	0.04	1.325	7						out:1,1,3 inn:1,1,5	out:1,1,4 inn:0,0,1	out:1,1,3 inn:1,1,4	out:1,1,4 inn:0,0,1	out:1,1,3 inn:1,1,5	out:1,1,4 inn:0,0,1	5	5
1Mz	Muzhinai	stones	CW-RW	1.2	0.5	2.4	0.05	0.04	1.25	0.11	0.04	2.75	0.05	0.04	1.25	7	2 long, 2-3 small		4	1,2, 4	1,0,2	out:1,1,3 inn:1,1,5	out:1,1,4 inn:0,0,1	out:1,1,3 inn:1,1,4	out:1,1,4 inn:0,0,1	out:1,1,3 inn:1,1,5	out:1,1,4 inn:0,0,1	5	5
2Mz	Muzhinai	stones	CW-RW	1.22	0.5	2.44	0.05	0.037	1.35135	0.12	0.04	3	0.057	0.03	1.9	7	2 long, 2-3 small		4	1,2, 4	1,0,2	out:1,1,3 inn:1,1,5	out:1,1,4 inn:0,0,1	out:1,1,3 inn:1,1,4	out:1,1,4 inn:0,0,1	out:1,1,3 inn:1,1,5	out:1,1,4 inn:0,0,1	5	5
3kt	Kotelnikovskii	stones	RW	1.12	0.5	2.24	0.051	0.042	1.21429	0.12	0.048	2.5	0.046	0.033	1.39394	7	2 long, 2-3 small	present	4	1,2, 4	1,0,2	out:1,1,3 inn:1,1,5	out:1,1,4 inn:0,0,1	out:1,1,3 inn:1,1,4	out:1,1,4 inn:0,0,1	out:1,1,3 inn:1,1,5	out:1,1,4 inn:0,0,1	5	5
1Ar	Arul	sand	CW-RW	1.1	0.4	2.75	0.056	0.044	1.27273	0.13	0.05	2.6	0.06	0.037	1.62162	7	2 long, 2-3 small		4	1,2, 4	1,0,2	out:1,1,3 inn:1,1,5	out:1,1,4 inn:0,0,1	out:1,1,3 inn:1,1,4	out:1,1,4 inn:0,0,1	out:1,1,3 inn:1,1,5	out:1,1,4 inn:0,0,1	5	5

## Sheet: S3. 2-way ANOVA and Tukey tests
Kochanova, Mayor & Väinölä (2024) Cryptic diversity and speciation in an endemic harpacticoid copepod crustacean Harpacticella inopinata within Lake Baikal
Table S3. Two-way ANOVA of individual mophometic variables, and pot-hoc Tukey test for pair-wise diferences
Two-way ANOVA		all lineages					Tukey post-hoc test	L_rami	W_rami	L/W rami	L_endo_P5	W_endo_P5	L/W P5_endo	L_exo_P5	W_exo_P5	L/W P5_exo
	sum of squares	df	F	p
L_rami							significant between	CW-CE	RW-CE		CW-CE	CW-CE	CW-CE	CW-CE	CW-CE	CW-CE
lineage	0.00037355	4	3.5388	0.0096991							RW2-CE			RW2-CE	RW2-CE	RW-CE
substrate	0.00032143	1	12.1801	0.0007283							RW-CE				RW-CE	CW-RW2
interaction	0.000167	2	3.1642	0.0466416											CW-RE
Error	0.00255979	97
W_rami
lineage	0.0001408	4	2.9736	0.0230579			Two-way ANOVA dataset
substrate	0.00019227	1	16.2426	0.0001109				substrate	lineage	L_rami	W_rami	L_W_rami	L_endo_P5	W_endo_P5	L_W_endo_P5	L_exo_P5	W_exo_P5	L_W_exo_P5
interaction	1.253e-05	2	0.5293	0.590718				stones	CW	0.04	0.038	1.05263	0.12	0.052	2.30769	0.048	0.038	1.26316
Error	0.00114821	97						stones	CW	0.044	0.04	1.1	0.11	0.04	2.75	0.044	0.033	1.33333
L/W rami								stones	CW	0.035	0.04	0.875	0.1	0.04	2.5	0.042	0.035	1.2
lineage	0.09938	4	1.5184	0.20281				stones	CW	0.044	0.04	1.1	0.11	0.04	2.75	0.042	0.033	1.27273
substrate	0.00059	1	0.0358	0.8503				stones	CW	0.04	0.04	1	0.11	0.04	2.75	0.04	0.034	1.17647
interaction	0.15785	2	4.8237	0.08007				stones	CW	0.04	0.035	1.14286	0.124	0.05	2.48	0.055	0.04	1.375
Error	1.58708	97						stones	CW	0.051	0.046	1.1087	0.127	0.042	3.02381	0.055	0.04	1.375
L_endo_P5								stones	CW	0.048	0.04	1.2	0.128	0.048	2.66667	0.057	0.044	1.29545
lineage	0.0015513	4	3.3979	0.0120379				stones	CW	0.05	0.04	1.25	0.12	0.042	2.85714	0.055	0.04	1.375
substrate	0.0013566	1	11.8858	0.000838				stones	CW	0.044	0.04	1.1	0.115	0.037	3.10811	0.055	0.037	1.48649
interaction	0.0018259	2	7.999	0.0006088				stones	CW	0.048	0.04	1.2	0.12	0.046	2.6087	0.064	0.037	1.72973
Error	0.011071	97						stones	CW	0.044	0.04	1.1	0.115	0.046	2.5	0.051	0.037	1.37838
W_endo_P5								stones	CW	0.048	0.035	1.37143	0.128	0.042	3.04762	0.051	0.037	1.37838
lineage	0.0004865	4	3.2571	0.01494				stones	CW	0.051	0.04	1.275	0.124	0.04	3.1	0.06	0.044	1.36364
substrate	4.82e-05	1	1.2913	0.25862				stones	CW	0.055	0.04	1.375	0.128	0.046	2.78261	0.06	0.04	1.5
interaction	5.16e-05	2	0.691	0.50352				stones	CW	0.051	0.044	1.15909	0.128	0.046	2.78261	0.06	0.04	1.5
Error	0.0036221	97						stones	CW	0.051	0.04	1.275	0.124	0.04	3.1	0.062	0.047	1.31915
L/W endo P5								stones	CW	0.051	0.05	1.02	0.124	0.04	3.1	0.062	0.047	1.31915
lineage	1.7456	4	3.5113	0.01012				stones	CW	0.04	0.037	1.08108	0.11	0.051	2.15686	0.055	0.035	1.57143
substrate	0.2629	1	2.1149	0.1491				stones	CW	0.051	0.042	1.21429	0.12	0.048	2.5	0.05	0.033	1.51515
interaction	1.0924	2	4.3944	0.0149				stones	CW	0.055	0.044	1.25	0.11	0.048	2.29167	0.055	0.033	1.66667
Error	12.056	97						stones	CW	0.051	0.044	1.15909	0.128	0.048	2.66667	0.06	0.044	1.36364
L_exo_P5								stones	CW	0.051	0.044	1.15909	0.128	0.048	2.66667	0.06	0.04	1.5
lineage	0.000932	4	5.8477	0.0002935				stones	CW	0.051	0.044	1.15909	0.128	0.048	2.66667	0.06	0.04	1.5
substrate	2e-07	1	0.004	0.949934				stones	CW	0.048	0.04	1.2	0.12	0.051	2.35294	0.06	0.035	1.71429
interaction	0.0001398	2	1.7542	0.178489				stones	CW	0.05	0.04	1.25	0.12	0.051	2.35294	0.06	0.035	1.71429
Error	0.003865	97						stones	CW	0.055	0.04	1.375	0.13	0.06	2.16667	0.057	0.042	1.35714
W_exo_P5								stones	CW	0.066	0.044	1.5	0.13	0.06	2.16667	0.066	0.04	1.65
lineage	0.0009135	4	16.7697	1.766e-10				stones	CW	0.062	0.04	1.55	0.13	0.06	2.16667	0.057	0.042	1.35714
substrate	6.14e-06	1	0.4508	0.5036				stones	CW	0.044	0.04	1.1	0.12	0.055	2.18182	0.055	0.033	1.66667
interaction	4.871e-05	2	1.7885	0.1727				stones	CW	0.044	0.04	1.1	0.12	0.055	2.18182	0.055	0.033	1.66667
Error	0.001321	97						stones	CW	0.066	0.044	1.5	0.11	0.046	2.3913	0.055	0.046	1.19565
L/W exo P5								stones	CW	0.066	0.044	1.5	0.13	0.05	2.6	0.06	0.037	1.62162
lineage	0.58804	4	5.737	0.0003461				stones	CE	0.046	0.037	1.24324	0.11	0.05	2.2	0.051	0.031	1.64516
substrate	0.01361	1	0.5311	0.467907				stones	CE	0.048	0.042	1.14286	0.12	0.05	2.4	0.046	0.033	1.39394
interaction	0.18529	2	3.6155	0.0305906				stones	CE	0.05	0.037	1.35135	0.12	0.048	2.5	0.048	0.037	1.2973
Error	2.48564	97						stones	CE	0.048	0.035	1.37143	0.12	0.046	2.6087	0.051	0.037	1.37838
								stones	CE	0.04	0.044	0.909091	0.11	0.046	2.3913	0.051	0.037	1.37838
								stones	CE	0.048	0.04	1.2	0.106	0.044	2.40909	0.046	0.031	1.48387
								stones	CE	0.048	0.04	1.2	0.11	0.05	2.2	0.055	0.03	1.83333
								stones	CE	0.04	0.04	1	0.11	0.051	2.15686	0.055	0.031	1.77419
								stones	CE	0.044	0.04	1.1	0.11	0.051	2.15686	0.055	0.033	1.66667
								stones	CE	0.048	0.037	1.2973	0.12	0.051	2.35294	0.051	0.035	1.45714
								stones	CE	0.044	0.033	1.33333	0.12	0.046	2.6087	0.055	0.033	1.66667
								stones	CE	0.044	0.033	1.33333	0.1	0.044	2.27273	0.04	0.033	1.21212
								stones	CE	0.044	0.04	1.1	0.11	0.046	2.3913	0.04	0.033	1.21212
								stones	CE	0.044	0.035	1.25714	0.115	0.046	2.5	0.051	0.031	1.64516
								stones	CE	0.048	0.044	1.09091	0.115	0.046	2.5	0.051	0.031	1.64516
								stones	CE	0.048	0.045	1.06667	0.1	0.044	2.27273	0.048	0.033	1.45455
								stones	CE	0.048	0.042	1.14286	0.11	0.046	2.3913	0.055	0.033	1.66667
								stones	CE	0.048	0.044	1.09091	0.12	0.04	3	0.051	0.031	1.64516
								stones	CE	0.04	0.04	1	0.12	0.037	3.24324	0.046	0.031	1.48387
								stones	CE	0.042	0.04	1.05	0.12	0.037	3.24324	0.046	0.031	1.48387
								stones	CE	0.044	0.04	1.1	0.11	0.037	2.97297	0.053	0.033	1.60606
								stones	CE	0.048	0.044	1.09091	0.12	0.037	3.24324	0.053	0.033	1.60606
								stones	CE	0.042	0.04	1.05	0.11	0.04	2.75	0.053	0.033	1.60606
								stones	CE	0.044	0.04	1.1	0.11	0.04	2.75	0.044	0.033	1.33333
								stones	CE	0.042	0.04	1.05	0.12	0.044	2.72727	0.051	0.033	1.54545
								stones	CE	0.044	0.035	1.25714	0.11	0.037	2.97297	0.044	0.031	1.41935
								stones	CE	0.044	0.036	1.22222	0.11	0.037	2.97297	0.046	0.033	1.39394
								stones	CE	0.042	0.037	1.13514	0.11	0.037	2.97297	0.046	0.037	1.24324
								stones	CE	0.044	0.037	1.18919	0.11	0.035	3.14286	0.044	0.031	1.41935
								stones	CE	0.048	0.042	1.14286	0.11	0.035	3.14286	0.055	0.035	1.57143
								stones	CE	0.048	0.043	1.11628	0.1	0.04	2.5	0.053	0.035	1.51429
								stones	CE	0.046	0.04	1.15	0.1	0.05	2	0.055	0.035	1.57143
								stones	CE	0.046	0.05	0.92	0.11	0.037	2.97297	0.046	0.035	1.31429
								stones	RW2	0.05	0.04	1.25	0.12	0.035	3.42857	0.062	0.031	2
								stones	RW2	0.046	0.044	1.04545	0.128	0.038	3.36842	0.057	0.044	1.29545
								stones	RW2	0.04	0.035	1.14286	0.115	0.04	2.875	0.064	0.037	1.72973
								stones	RW2	0.051	0.044	1.15909	0.11	0.048	2.29167	0.05	0.033	1.51515
								stones	RW2	0.051	0.042	1.21429	0.12	0.051	2.35294	0.055	0.035	1.57143
								stones	RW	0.051	0.048	1.0625	0.12	0.05	2.4	0.057	0.044	1.29545
								stones	RW	0.051	0.048	1.0625	0.124	0.035	3.54286	0.057	0.044	1.29545
								stones	RW	0.044	0.04	1.1	0.124	0.044	2.81818	0.055	0.04	1.375
								stones	RW	0.051	0.042	1.21429	0.12	0.048	2.5	0.046	0.033	1.39394
								stones	RE	0.048	0.044	1.09091	0.11	0.033	3.33333	0.055	0.03	1.83333
								stones	RE	0.048	0.044	1.09091	0.128	0.044	2.90909	0.046	0.033	1.39394
								stones	RE	0.044	0.04	1.1	0.12	0.051	2.35294	0.055	0.033	1.66667
								sand	CW	0.04	0.03	1.33333	0.08	0.04	2	0.047	0.035	1.34286
								sand	CW	0.04	0.037	1.08108	0.08	0.04	2	0.044	0.033	1.33333
								sand	CW	0.042	0.04	1.05	0.08	0.04	2	0.044	0.033	1.33333
								sand	CW	0.042	0.04	1.05	0.08	0.04	2	0.042	0.035	1.2
								sand	CW	0.04	0.04	1	0.08	0.04	2	0.042	0.035	1.2
								sand	CW	0.04	0.037	1.08108	0.1	0.046	2.17391	0.042	0.035	1.2
								sand	CW	0.04	0.03	1.33333	0.08	0.04	2	0.042	0.035	1.2
								sand	CW	0.048	0.04	1.2	0.12	0.04	3	0.064	0.042	1.52381
								sand	CW	0.053	0.044	1.20455	0.115	0.046	2.5	0.064	0.043	1.48837
								sand	CW	0.046	0.042	1.09524	0.12	0.05	2.4	0.06	0.044	1.36364
								sand	CW	0.046	0.042	1.09524	0.117	0.042	2.78571	0.06	0.044	1.36364
								sand	CW	0.044	0.04	1.1	0.128	0.057	2.24561	0.055	0.04	1.375
								sand	CW	0.044	0.04	1.1	0.124	0.046	2.69565	0.062	0.046	1.34783
								sand	CW	0.044	0.04	1.1	0.124	0.057	2.17544	0.062	0.047	1.31915
								sand	CW	0.04	0.035	1.14286	0.124	0.057	2.17544	0.062	0.047	1.31915
								sand	CW	0.048	0.04	1.2	0.124	0.057	2.17544	0.06	0.04	1.5
								sand	CE	0.042	0.04	1.05	0.12	0.04	3	0.055	0.031	1.77419
								sand	CE	0.042	0.035	1.2	0.12	0.04	3	0.051	0.031	1.64516
								sand	CE	0.044	0.035	1.25714	0.12	0.05	2.4	0.051	0.032	1.59375
								sand	CE	0.044	0.035	1.25714	0.11	0.042	2.61905	0.051	0.031	1.64516
								sand	CE	0.037	0.033	1.12121	0.11	0.037	2.97297	0.048	0.033	1.45455
								sand	CE	0.042	0.035	1.2	0.1	0.04	2.5	0.053	0.031	1.70968
								sand	CE	0.042	0.035	1.2	0.1	0.035	2.85714	0.053	0.032	1.65625
								sand	CE	0.042	0.036	1.16667	0.1	0.033	3.0303	0.046	0.033	1.39394
								sand	RW2	0.055	0.04	1.375	0.117	0.045	2.6	0.06	0.04	1.5
								sand	RW2	0.055	0.033	1.66667	0.14	0.044	3.18182	0.077	0.04	1.925
								sand	RW2	0.045	0.04	1.125	0.14	0.044	3.18182	0.055	0.04	1.375

## Sheet: S4. PCA and correlations
Kochanova, Mayor & Väinölä (2024) Cryptic diversity and speciation in an endemic harpacticoid copepod crustacean Harpacticella inopinata within Lake Baikal
Table S4. Principal component analysis (PCA) of eight morphometric variables (Table S2) based on correlation matrix (red triangle), and component correlations between PC scores and original variables (in black bold)
					Loadings
Component	Eigenvalue	% variance				PC 1	PC 2	PC 3	PC 4	PC 5	PC 6
PC1	2.91	48.54			L_rami	0.44129	0.28012	0.32228	-0.25814	-0.67378	-0.31988
PC2	1	16.71			W_rami	0.30242	0.75517	0.19481	0.2984	0.34874	0.29941
PC3	0.75	12.63			L_endo	0.46626	-0.13029	0.0018768	-0.47486	0.62079	-0.39338
PC4	0.56	9.37			W_endo	0.31553	-0.54232	0.64328	0.40441	0.057991	0.16001
PC5	0.45	7.57			L_exo	0.47264	-0.18383	-0.36579	-0.28881	-0.16621	0.70568
PC6	0.31	5.173			W_exo	0.41648	-0.079815	-0.55728	0.60981	-0.089622	-0.36014
Correlations of Principal Components and morphological features between each other (r )
	PC 1	PC 2	PC 3	PC 4	PC 5	PC 6	L_rami	W_rami	L_endo	W_endo	L_exo	W_exo
PC 1	1
PC 2	-1.41996e-06	1
PC 3	-1.41996e-06	-1.41996e-06	1
PC 4	-1.41996e-06	-1.41996e-06	-1.41996e-06	1
PC 5	-1.41996e-06	-1.41996e-06	-1.41996e-06	-1.41996e-06	1
PC 6	-1.41996e-06	-1.41996e-06	-1.41996e-06	-1.41996e-06	-1.41996e-06	1
L_rami	0.75308	0.280472	0.280643	-0.193532	-0.454109	-0.178262	1
W_rami	0.516099	0.75613	0.169637	0.223716	0.235043	0.166851	0.468568	1
L_endo	0.795684	-0.130455	0.00163256	-0.356014	0.4184	-0.219222	0.481065	0.294406	1
W_endo	0.538468	-0.543009	0.560164	0.3032	0.0390857	0.0891673	0.318095	0.0542349	0.389065	1
L_exo	0.806584	-0.184064	-0.318525	-0.216525	-0.112018	0.393257	0.48908	0.213914	0.609287	0.320878	1
W_exo	0.710751	-0.0799171	-0.485278	0.457196	-0.0604018	-0.200699	0.351372	0.278666	0.431121	0.272638	0.571407	1
